# Supplementary material for: Transcriptomics reveal the involvement of reactive oxygen species production and sequestration during stigma development and pollination in Fraxinus mandshurica
Source: For Res (Fayettev). 2024 Apr 23;4:e014. doi: 10.48130/forres-0024-0011 (PMC11524289; doi:10.48130/forres-0024-0011)
Supplement: Supplementary file 1 — Supplementary data to this article can be found online. [file forres-0024-0011-S1.zip]

Archive with 2 entries (2 files):
- 10.48130_forres-0024-0011-Suppl-TableS1.pdf
- 10.48130_forres-0024-0011-Suppl-FigureS1.pdf
